# Supplementary material for: Dopamine-mediated striatal activity and function is enhanced in GlyRα2 knockout animals
Source: iScience. 2023 Jul 17;26(8):107400. doi: 10.1016/j.isci.2023.107400 (PMC10404725; doi:10.1016/j.isci.2023.107400)
Supplement: Table S1. Statistical analyses details, related to Figures 1–4 [file mmc2.xlsx]

## Sheet: Sheet1
1	D	Dopamine-induced activity increase of pD1-SPNs is enhanced in GlyRα2 KO mice.	Mann-Whitney	Median WT: 1.229; KO: 1.570
			U = 6, p = 0.01
	E	A decreased number of action potentials are fired in pD1-SPNs of GlyRα2 KO mice after current injection, before and after dopamine modulation.	Two-way RM ANOVA	Sidak’s post hoc test
			Genotype:	Pre-dopamine:
			F(1,12) = 12.14, p = 0.0045	WT: 35.875 ± 3.215 AP; KO: 15.000 ± 0.966 AP; p = 0.0053
			Treatment:	Post-dopamine:
			F(1,12) = 19.52, p = 0.0008	WT: 47.125 ± 5.482 AP; KO: 29.833 ± 5.461 AP; p = 0.021
			Genotype x treatment:
			F(1,12) = 0.3683, p = 0.55
	F	The rheobase does not differ between WT and GlyRα2 KO animals in pD1-SPNs	Two-tailed t-test:	WT: 325.0 ± 32.5 pA; KO: 383.3 ± 38.1 pA
			t(12) = 1.169, p = 0.27
	H	Dopamine-induced activity decrease of pD2-SPNs is unaltered in GlyRα2 KO mice.	Mann-Whitney	Median WT: 0.533; KO: 0.500
			U = 52.5, p = 0.44
	I	The number of action potentials fired in pD2-SPNs is similar in WT and GlyRα2 KO mice, before and after dopamine modulation.	Two-way RM ANOVA	Pre-dopamine:
			Genotype:	WT: 34.600 ± 8.453 AP; KO: 37.364 ± 7.328 AP
			F(1,19) = 0.1504, p = 0.70
			Treatment:	Post-dopamine:
			F(1,19) = 28.28, p < 0.0001	WT: 18.200 ± 5.509 AP; KO: 23.545 ± 8.687 AP
			Genotype x treatment:
			F(1,19) = 0.2064, p = 0.65
	J	The rheobase does not differ between WT and GlyRα2 KO animals in pD2-SPNs	Two-tailed t-test	WT: 424.0 ± 55.0 pA; KO: 290.9 ± 39.1 pA
			t(19) = 2.000, p = 0.06
2	A	GlyR subunit expression did not differ between WT and GlyRα2 KO animals, except for the α2 subunit.	Glra1: Mann-Whitney	Median WT: 0.940; KO: 0.897
			U = 13, p = 0.48
			Glra2: Mann-Whitney	Median WT: 1.014; KO: 0.000
			U = 0, p = 0.002
			Glra3: Mann-Whitney	Median WT: 1.005; KO: 0.891
			U = 10, p = 0.24
			Glra4: Mann-Whitney	Median WT: 1.057; KO: 0.0.905
			U = 11, p = 0.31
			Glrb: Mann-Whitney	Median WT: 1.075; KO: 0.801
			U = 10, p = 0.24
	B	Glycine-induced currents are similar in dopamine cells of WT and GlyRα2 KO animals.	Mann-Whitney	Median WT: 4.317 pA/pF; KO: 5.562 pA/pF
			U = 24, p = 0.69
	D	Low glycine concentrations do not affect pacemaking firing rate of dopamine cells of WT and GlyRα2 KO animals.	Two-way RM ANOVA	WT: Baseline: 2.648 ± 0.162 Hz; Glycine: 2.631 ± 0.156 Hz
			Genotype:	KO: Baseline: 2.944 ± 0.167 Hz; Glycine: 2.931 ± 0.0.164 Hz
			F(1,38) = 1.717, p = 0.1980
			Treatment:
			F(1,38) = 0.2783, p = 0.6009
			Genotype x treatment:
			F(1,38) = 0.002556, p = 0.96
	E	Dopamine cells of WT and GlyRα2 KO animals fire equally regular during pacemaking activity.	Mann-Whitney	Median WT: 0.0326; KO: 0.0495
			U = 628, p = 0.33
	F	High glycine levels inhibit pacemaking firing of dopamine cells completely in both WT and GlyRα2 KO animals.	Two-way RM ANOVA	Sidak’s post hoc test
			Genotype:	WT: Baseline: 1.706 ± 0.187 Hz; Glycine: 0.004 ± 0.004 Hz; p < 0.0001
			F(1,9) = 0.3933, p = 0.55	KO: Baseline: 1.865 ± 0.155 Hz; Glycine: 0.000 ± 0.000 Hz; p < 0.0001
			Treatment:
			F(1,9) = 200.9, p < 0.0001
			Genotype x treatment:
			F(1,9) =0.4229, p = 0.53
	I	Number of events during NMDA-induced burst activity of SNc dopamine cells is similar WT and GlyRα2 KO animals.	Mann-Whitney	Median WT: 18.5 AP; KO: 15.0 AP
			U = 21, p = 0.46
	J	Shortest interspike interval during NMDA-induced burst activity of SNc dopamine cells is similar WT and GlyRα2 KO animals.	Two-tailed t-test	WT: 38.99 ± 7.80 ms
			t(13) = 1.879, p = 0.083	KO: 58.02 ± 6.12 ms
	K	Low glycine levels inhibit NMDA-induced burst activity of SNc dopamine cells in both WT and GlyRα2 KO animals.	Two-way RM ANOVA	Sidak’s post hoc test
			Genotype:	WT: Baseline: 2.286 ± 0.354 Hz; NMDA: 2.675 ± 0.338 Hz; p = 0.129
			F(1,17) = 0.8863, p = 0.36	KO: Baseline: 2.700 ± 0.309 Hz; NMDA: 3.110 ± 0.333 Hz; p = 0.086
			Treatment:
			F(1,17) = 8.526, p = 0.0095
			Genotype x treatment:
			F(1,17) = 0.005633, p = 0.94
3	A	GlyRα2 KO animals show an enhanced activity when placed in a novel environment compared to WT littermates, yet over time they show a similar locomotor activity.	Two-way RM ANOVA	Sidak’s post hoc test
			Genotype:	Time bin 0 – 5 min
			F(1, 20) = 0.2355, p = 0.63	WT: 1627.60 ± 95.35 cm
			Time:	KO: 2169.91 ± 187.34 cm; p = 0.0048
			F(35, 700) = 131.7, p < 0.0001
			Genotype x time:
			F(35, 700) = 2.400, p< 0.0001
	B	GlyRα2 KO animals show an overall increased total distance run in a repeated open field test.	Two-way ANOVA	Sidak’s post hoc test
			Genotype:	Trial 1:
			F(1, 56) = 10.87, p =0.0017	WT: 4349.83 ± 193.03 cm
			Time:	KO: 4194.12 ± 332.37 cm; p = 0.97
			F(2, 56) = 14.84, p < 0.0001	Trial 2:
			Genotype x time:	WT: 2966.03 ± 256.30 cm
			F(2, 56) = 4.593, p = 0.014	KO: 3875.99 ± 342.75 cm; p = 0.081
				Trial 3:
				WT: 2007.02 ± 263.68 cm
				KO: 3525.33 ± 282.08 cm; p = 0.0010
	C	GlyRα2 KO animals spent overall more time in the center of the arena over trials during a repeated open field test.	Two-way ANOVA	Sidak’s post hoc test
			Genotype:	Trial 1:
			F(1, 56) = 8.296, p = 0.0056	WT: 7.27 ± 1.29 s
			Time:	KO: 10.29 ± 1.48 s; p = 0.46
			F(2, 56) = 2.141, p = 0.13	Trial 2:
			Genotype x time:	WT: 7.01 ± 1.43 s
			F(2, 56) = 0.08979, p = 0.91	KO: 10.97 ± 2.66 s; p = 0.25
				Trial 3:
				WT: 3.86 ± 1.06 s
				KO: 8.19 ± 1.34 s; p = 0.17
	D	WT and GlyRα2 KO animals show similar levels of corticosterone metabolite after a repeated open field test.	Mixed-effects analysis	Trial 1:
			Genotype:	WT: 34.5 ± 5.1 ng/50mg
			F(1, 18) = 0.9716, p = 0.34	KO: 32.6 ± 3.7 ng/50mg
			Time:	Trial 2:
			F(2, 33) = 3.178, p = 0.055	WT: 38.6 ± 3.9 ng/50mg
			Genotype x time:	KO: 31.6 ± 4.4 ng/50mg
			F(2, 33) = 0.4113, p = 0.67	Trial 3
				WT: 43.2 ± 4.7 ng/50mg
				KO: 40.8 ± 3.5 ng/50mg
	E	Amphetamine-stimulated locomotor activity is enhanced in GlyRα2 KO animals.	Two-way RM ANOVA	Sidak’s post hoc test
			Genotype:	Time bin 70 – 75 min:
			F(1,25) = 11.85, p = 0.002	WT: 3052.88 ± 315.58 cm
			Time:	KO: 4325.42 ± 409.96 cm; p = 0.0038
			F(35,875) = 21.14, p < 0.0001	Time bin 75 – 80 min:
			Genotype x time:	WT: 1915.31 ± 212.45 cm
			F(35,875) = 1.860, p = 0.002	KO: 3050.28 ± 392.59 cm; p = 0.019
				Time bin 85 – 90 min:
				WT: 1158.46 ± 164.14 cm
				KO: 2302.42 ± 330.49 cm; p = 0.018
				Time bin 120 – 125 min:
				WT: 734.08 ± 152.84 cm
				KO: 1812.87 ± 343.27 cm; p = 0.036
				Time bin 135 – 140 min:
				WT: 885.01 ± 184.57 cm
				KO: 1938.24 ± 335.50 cm; p = 0.046
	G	GlyRα2 KO animals show an increase in number of c-fos positive cells after d-amphetamine treatment.	Two-way ANOVA	Sidak’s post hoc test
			Genotype	Saline:
			F(1,36) = 4.302, p = 0.045	WT: 13.38 ± 5.46 cells; KO: 15.70 ± 4.57 cells; p = 0.99
			Treatment	Amphetamine:
			F(1,36) = 20.62, p < 0.0001	WT: 36.67 ± 9.28 cells; KO: 70.60 ± 10.83 cells; p = 0.01
			Genotype x treatment
			F(1,36) = 3.680, p = 0.063
	H	The number of c-fos positive cells correlates with the distance travelled in an open field test.	Pearson correlation	N/A
			r(18) = 0.53; p= 0.015
4	B	GlyRα2 KO mice show an enhanced performance during the most demanding schedule of an appetitive conditioning task.	Two-way RM ANOVA	Sidak’s post hoc test
			Genotype	crf
			F(1,17) = 6.112, p = 0.024	WT: 23.46 ± 3.55 np; KO: 21.18 ± 4.27 np; p > 0.99
			Reward schedule	fr3
			F(4,68) = 135.7, p < 0.0001	WT: 100.0 ± 13.4 np; KO: 123.8 ± 18.3 np; p = 0.94
			Genotype x Reward schedule	fr5
			F(4,68) = 6.214, p = 0.0003	WT: 157.5 ± 19.3 np; KO: 204.0 ± 18.4 np; p = 0.51
				fr10
				WT: 242.0 ± 20.2 np; KO: 317.0 ± 29.6 np; p = 0.078
				vr10
				WT: 277.4 ± 30.3 np; KO: 419.9 ± 28.3 np; p < 0.0001
	C	During the extinction phase of an appetitive conditioning task, GlyRα2 KO mice show a drop in number of nose pokes relative to the last conditioning trial which disappears over trials.	Extinction: Two-way RM ANOVA
		The reinstatement is similar for both GlyRα2 KO and WT control mice.	Genotype:
			F(1,20) = 1.517, p = 0.23
			Trial:
			F(2.420,48.03) = 20.62, p < 0.0001
			Genotype x Trial:
			F(6,120) = 1.257, p = 0.2823
	E	GlyRα2 KO animals do not show an enhanced associational learning in a T-maze.	Two-way RM ANOVA
			Genotype:
			F(1, 19) = 1.139, p = 0.30
			Time:
			F(5, 95) = 23.44, p < 0.0001
			Genotype x time:
			F(5, 95) = 1.552, p = 0.18
	F	GlyRα2 KO animals show a decreased latency to consume reward upon the right arm entry.	Mixed-effects analysis	Sidak’s post hoc test
			Genotype:	Trial 1:
			F(1, 20) = 4.413, p = 0.049	WT: 27.92 ± 7.82 s
			Time:	KO: 10.28 ± 1.45 s; p = 0.001
			F(5, 94) = 9.304, p < 0.0001	Trial 2:
			Genotype x time:	WT: 16.85 ± 5.27 s
			F( 5, 94) = 2.350, p = 0.047	KO: 14.08 ± 4.17 s; p = 0.98
				Trial 3:
				WT: 5.38 ± 0.56 s
				KO: 4.82 ± 0.69 s; p > 0.99
				Trial 4:
				WT: 9.85 ± 4.506 s
				KO: 5.30 ± 1.26 s; p = 0.86
				Trial 5:
				WT: 3.70 ± 0.42 s
				KO: 3.57 ± 0.50 s; p > 0.99
				Trial 6:
				WT: 2.94 ± 0.57 s
				KO: 3.57 ± 1.01 s; p > 0.99
	G	WT and GlyRα2 KO animals show a similar number of pellets consumed in a T-maze.	Two-way RM ANOVA	Trial 1:
			Genotype:	WT: 3.52 ± 0.32 pellets
			F(1, 19) = 0.07, p = 0.80	KO: 3.70 ± 0.27 pellets
			Time:	Trial 2:
			F(5, 95) = 3.452, p = 0.007	WT: 3.69 ± 0.28 pellets
				KO: 3.65 ± 0.29 pellets
			Genotype x time:	Trial 3:
			F(5, 95) = 0.6420, p = 0.67	WT: 4.11 ± 0.21 pellets
				KO: 3.94 ± 0.27 pellets
				Trial 4:
				WT: 3.83 ± 0.25 pellets
				KO: 3.83 ± 0.22 pellets
				Trial 5:
				WT: 4.14 ± 0.19 pellets
				KO: 4.16 ± 0.16 pellets
				Trial 6:
				WT: 4.34 ± 0.26 pellets
				KO: 3.96 ± 0.22 pellets
	H	WT and GlyRα2 KO animals show a similar velocity in a T-maze.	Two-way RM ANOVA	Trial 1:
			Genotype:	WT: 0.15 ± 0.02 m/s
			F(1, 19) = 0.2551, p = 0.62	KO: 0.14 ± 0.01 m/s
			Time:	Trial 2:
			F(5, 95) = 3.541, p = 0.006	WT: 0.18 ± 0.01 m/s
			Genotype x time:	KO: 0.18 ± 0.02 m/s
			F(5,95) = 0.99, p = 0.43	Trial 3:
				WT: 0.18 ± 0.02 m/s
				KO: 0.17 ± 0.02 m/s
				Trial 4:
				WT: 0.15 ± 0.02 m/s
				KO: 0.17 ± 0.02 m/s
				Trial 5:
				WT: 0.21 ± 0.03 m/s
				KO: 0.17 ± 0.02 m/s
				Trial 6:
				WT: 0.23 ± 0.03 m/s
				KO: 0.20 ± 0.03 m/s
